# Supplementary material for: Correlation between Exposure to UFP and ACE/ACE2 Pathway: Looking for Possible Involvement in COVID-19 Pandemic
Source: Toxics. 2024 Jul 31;12(8):560. doi: 10.3390/toxics12080560 (PMC11359209; doi:10.3390/toxics12080560)
Supplement: Supplementary file 1 [file toxics-12-00560-s001.zip]

Archive with 1 entries (1 files):
- toxics-3021828-supplementary.png
